# Supplementary material for: Intra-Species Genetic Diversity and Clonal Structure of Cryptosporidium parvum in Sheep Farms in a Confined Geographical Area in Northeastern Spain
Source: PLoS One. 2016 May 13;11(5):e0155336. doi: 10.1371/journal.pone.0155336 (PMC4866762; doi:10.1371/journal.pone.0155336)
Supplement: S1 Table — Samples exhibiting a mixed infection at a single locus are duplicated and allocated to the corresponding multilocus subtype (MLT). One sample showing a mixed infection at two loci was excluded from the genetic analysis. (XLSX) [file pone.0155336.s004.xlsx]

## Sheet: MLT
Sample ID	MLT	MSC6-7	CP47	Cgd1_3670	5B12	ML1	Cgd3_3850	TP14	MSB	Cgd6_3940	Cgd6_5400	ML2	GP60	Farm ID
C615	1	1	1	2	3	1	4	1	3	1	1	9	10	125
C617	2	1	1	2	3	2	4	1	3	3	1	5	3	125
C284	3	3	1	2	2	1	5	3	5	8	5	2	9	67
C233	4	3	1	2	3	1	2	1	1	7	7	2	2	57
C382	4	3	1	2	3	1	2	1	1	7	7	2	2	57
C383	4	3	1	2	3	1	2	1	1	7	7	2	2	57
C185	5	3	1	2	3	1	2	1	5	7	1	9	7	161
C186	6	3	1	2	3	1	2	1	5	7	2	9	7	161
C357	7	3	1	2	3	1	2	2	5	7	7	2	2	50
C356	8	3	1	2	3	1	2	2	5	7	7	2	7	50
C401	9	3	1	2	3	2	2	1	1	7	7	2	2	164
C271	9	3	1	2	3	2	2	1	1	7	7	2	2	111
C272	10	3	1	2	3	2	2	1	1	7	7	2	3	111
C462	11	3	1	5	1	3	7	1	5	1	7	2	9	76
C221	12	3	1	5	2	1	2	1	5	7	7	2	7	67
C222	12	3	1	5	2	1	2	1	5	7	7	2	7	67
C225	12	3	1	5	2	1	2	1	5	7	7	2	7	67
C510	13	3	1	5	2	1	2	2	3	7	7	12	7	94
C217	14	3	1	5	2	1	7	1	1	1	7	9	3	85
C502	15	3	1	5	2	1	7	1	1	7	4	2	7	90
C239	16	3	1	5	2	2	2	1	1	1	7	5	7	67
C266	16	3	1	5	2	2	2	1	1	1	7	5	7	133
C588	17	3	1	5	2	2	2	1	1	1	7	9	7	117
C590	17	3	1	5	2	2	2	1	1	1	7	9	7	117
C285	18	3	1	5	2	2	2	1	1	7	5	9	7	146
C267	19	3	1	5	2	2	2	2	1	1	7	5	7	133
C558	20	3	1	5	2	2	7	2	5	1	8	9	7	107
C559	20	3	1	5	2	2	7	2	5	1	8	9	7	107
C597	20	3	1	5	2	2	7	2	5	1	8	9	7	76
C184	21	3	1	5	2	3	2	1	5	7	2	2	7	112
C463	22	3	1	5	2	3	7	1	3	1	7	2	9	76
C545	23	3	1	5	3	1	2	1	1	6	1	2	3	102
C237	24	3	1	5	3	1	2	1	1	6	2	2	2	40
C414	24	3	1	5	3	1	2	1	1	6	2	2	2	153
C415	24	3	1	5	3	1	2	1	1	6	2	2	2	153
C545	25	3	1	5	3	1	2	1	1	6	2	2	3	102
C575	26	3	1	5	3	1	2	1	1	7	7	9	7	35
C576	26	3	1	5	3	1	2	1	1	7	7	9	7	35
C593	26	3	1	5	3	1	2	1	1	7	7	9	7	118
C595	26	3	1	5	3	1	2	1	1	7	7	9	7	118
C544	27	3	1	5	3	1	2	2	1	2	2	2	2	102
C467	28	3	1	5	3	1	2	2	1	6	2	2	2	42
C236	28	3	1	5	3	1	2	2	1	6	2	2	2	40
C399	29	3	1	5	3	1	2	2	1	7	7	2	2	135
C398	30	3	1	5	3	1	2	2	1	7	7	15	2	135
C468	31	3	1	5	3	1	2	2	1	8	2	2	2	42
C468	32	3	1	5	3	1	2	2	1	8	2	2	7	42
C273	33	3	1	5	3	1	2	2	3	7	6	2	7	140
C149	34	3	1	5	3	1	2	2	3	7	7	12	7	12
C151	34	3	1	5	3	1	2	2	3	7	7	12	7	12
C195	34	3	1	5	3	1	2	2	3	7	7	12	7	13
C197	34	3	1	5	3	1	2	2	3	7	7	12	7	13
C360	34	3	1	5	3	1	2	2	3	7	7	12	7	143
C361	34	3	1	5	3	1	2	2	3	7	7	12	7	143
C509	34	3	1	5	3	1	2	2	3	7	7	12	7	94
C512	34	3	1	5	3	1	2	2	3	7	7	12	7	95
C513	34	3	1	5	3	1	2	2	3	7	7	12	7	95
C581	35	3	1	5	3	1	4	2	5	7	4	9	7	36
C582	36	3	1	5	3	1	4	3	5	1	4	9	7	36
C227	37	3	1	5	3	1	4	3	5	7	1	9	7	3
C228	38	3	1	5	3	1	4	3	5	7	2	9	7	3
C602	39	3	1	5	3	1	4	3	5	7	4	2	7	120
C601	40	3	1	5	3	1	4	3	5	7	4	9	2	120
C216	41	3	1	5	3	1	7	1	1	1	7	3	7	85
C393	42	3	1	5	3	1	7	1	1	1	7	15	2	85
C416	43	3	1	5	3	1	7	1	1	1	7	16	7	85
C465	43	3	1	5	3	1	7	1	1	1	7	16	7	77
C466	43	3	1	5	3	1	7	1	1	1	7	16	7	77
C417	44	3	1	5	3	1	7	1	1	6	7	16	7	85
C392	45	3	1	5	3	1	7	1	1	7	7	16	7	85
C205	46	3	1	5	3	1	7	2	1	6	2	2	2	42
C489	47	3	1	5	3	1	7	3	1	1	7	2	7	85
C573	48	3	1	5	3	2	2	1	1	7	7	2	3	111
C477	49	3	1	5	3	2	4	3	1	4	2	10	8	156
C478	49	3	1	5	3	2	4	3	1	4	2	10	8	156
C598	50	3	1	5	3	3	2	1	5	7	2	2	3	119
C606	51	3	1	5	3	3	2	1	5	7	2	2	7	119
C598	51	3	1	5	3	3	2	1	5	7	2	2	7	119
C599	52	3	1	5	3	3	2	1	5	7	2	5	7	119
C618	52	3	1	5	3	3	2	1	5	7	2	5	7	112
C367	53	3	1	5	3	3	2	1	5	7	2	9	7	170
C134	54	3	1	5	3	3	7	3	5	1	1	2	4	157
C368	55	3	1	5	4	1	2	1	1	7	2	2	3	171
C369	56	3	1	5	4	1	2	1	1	7	2	2	7	171
C358	57	3	1	5	4	1	5	3	1	5	2	9	3	12
C155	58	3	1	5	4	1	5	3	1	5	2	12	8	14
C156	58	3	1	5	4	1	5	3	1	5	2	12	8	14
C462	59	3	1	5	4	3	7	1	5	1	7	2	9	76
C461	60	3	1	6	2	3	3	1	1	4	4	2	2	75
C152	61	3	1	7	4	1	5	1	2	3	4	8	8	35
C274	62	3	1	8	3	1	2	1	1	7	5	9	7	145
C128	63	3	1	9	2	2	7	1	5	3	5	2	8	31
C124	63	3	1	9	2	2	7	1	5	3	5	2	8	150
C125	64	3	1	9	2	2	7	1	5	3	6	2	4	150
C127	65	3	1	9	2	2	7	1	5	3	6	2	8	31
C167	66	3	1	9	3	2	2	1	5	7	1	9	7	38
C168	67	3	1	9	4	2	2	1	5	7	2	9	7	38
C498	68	3	3	2	2	1	7	3	1	3	7	9	7	89
C499	69	3	3	2	2	2	7	3	1	3	7	9	7	89
C136	70	3	4	5	3	3	7	3	5	1	1	2	2	157
C586	71	3	4	6	2	1	3	3	5	1	7	2	2	116
C249	72	3	4	6	2	2	2	3	1	4	4	2	2	47
C261	73	3	4	6	3	1	2	2	1	1	4	2	3	47
C460	74	3	4	6	4	3	3	3	1	1	4	2	2	75
Excluded
C500		3	1	5	3	1	4 + 7	1	1 + 5	7	7	9	2	90
